# Supplementary material for: Subtype Characterization of Ovarian Cancer Cell Lines Using Machine Learning and Network Analysis: A Pilot Study
Source: Cancers (Basel). 2025 Oct 31;17(21):3509. doi: 10.3390/cancers17213509 (PMC12607470; doi:10.3390/cancers17213509)
Supplement: Supplementary file 1 [file cancers-17-03509-s001.zip]

Archive with 1 entries (1 files):
- cancers-3939057-supplementary.pdf
